# Supplementary material for: Genomic landscape of high-grade meningiomas
Source: NPJ Genom Med. 2017 Apr 26;2:15. doi: 10.1038/s41525-017-0014-7 (PMC5506858; doi:10.1038/s41525-017-0014-7)
Supplement: Supplementary file 2 — Supplementary Table 1 [file 41525_2017_14_MOESM2_ESM.xlsx]

## Sheet: Sheet1
Sample	Sequencing modality	Paired normal	Grade	Subtype	Prior Radiation?
MEN0025G-P	WGS	Yes	2	Atypical	No
MEN0030-P0	WES	No	2	Atypical, with rhabdoid features	Yes
MEN0030-P1	WES	No	3	Rhabdoid	Yes
MEN0039G-P	WGS	Yes	2	Atypical	No
MEN0042G-P1	WGS	Yes	2	Atypical	No
MEN0042-P0	WES	Yes	2	Atypical, with clear cell features	No
MEN0042-P2	WES	Yes	2	Atypical, with rhabdoid and clear cell features	Yes
MEN0045-P0	WES	Yes	1	Transitional	Yes
MEN0045-P1	WES	Yes	1	Transitional	Yes
MEN0045-P2	WES	Yes	2	Atypical	Yes
MEN0045-P3	WES	Yes	2	Atypical	Yes
MEN0045-P4	WES	Yes	2	Atypical	Yes
MEN0048G-P1	WGS	Yes	3	Anaplastic	Yes
MEN0048-P0	WES	Yes	3	Anaplastic	Yes
MEN0048-P2	WES	Yes	3	Anaplastic	Yes
MEN0048-P3	WES	Yes	3	Anaplastic	Yes
MEN0051G-P	WGS	Yes	2	Atypical	Yes
MEN0053G-P	WGS	Yes	3	Anaplastic	Yes
MEN0054G-P	WGS	Yes	2	Atypical	Yes
MEN0055G-P	WGS	Yes	2	Atypical	No
MEN0088-P	WES	Yes	2	Atypical, clear cell features	Yes
MEN0089-P	WES	Yes	3	Rhabdoid	No
MEN0092-P	WES	Yes	2	Atypical	No
MEN0093-P0	WES	Yes	1	-	No
MEN0093-P1	WES	Yes	1	Meningothelial	Yes
MEN0093-P4	WES	Yes	3	Anaplastic	Yes
MEN0095-P	WES	Yes	2	Atypical	No
MEN0096-P	WES	Yes	2	Atypical	No
MEN0097-P	WES	Yes	3	Anaplastic	No
MEN0097-P1	WES	Yes	1	Meningothelial-like features	No
MEN0097-P2	WES	Yes	2	Atypical-like features	No
MEN0097-P3	WES	Yes	3	Anaplastic	No
MEN0098-P	WES	Yes	2	Atypical	Yes
MEN0099-P	WES	Yes	2	Atypical	Yes
MEN0100-P	WES	Yes	2	Atypical	Yes
MEN0101-P0	WES	Yes	2	Atypical	No
MEN0101-P1	WES	Yes	2	Atypical, with clear cell features	Yes
MEN0102-P	WES	No	2	Atypical	Yes
MEN0103-P	WES	Yes	2	Atypical	Yes
MEN0104-P	WES	Yes	2	Atypical, with angiomatous features	No
MEN0105-P	WES	Yes	2	Atypical	Yes
MEN0107-P	WES	Yes	2	Atypical	No
MEN0108-P	WES	Yes	2	Atypical	No
MEN0111-P	WES	Yes	3	Rhabdoid	No
MEN0112-P	WES	Yes	3	Rhabdoid	No
MEN0113-P	WES	Yes	3	Rhabdoid	No
MEN0114-P	WES	Yes	3	Rhabdoid	No
MEN0115-P	WES	No	3	Rhabdoid	No
MEN0116-P	WES	No	3	Rhabdoid	Yes
MEN0117-P	WES	No	3	Rhabdoid	No
MEN0118-P0	WES	Yes	1	-	No
MEN0118-P1	WES	Yes	2	Clear cell	No
MEN0119-P0	WES	Yes	2	Atypical	No
MEN0119-P1	WES	Yes	2	Atypical	Yes
MEN0120-P	WES	Yes	2	Atypical	No
MEN0120-P1	WES	Yes	2	Lung metastasis of Atypical Rhabdoid meningioma	No
MEN0121-P1	WES	Yes	2	Rhabdoid	No
MEN0121-P2	WES	Yes	2	Rhabdoid	Yes
MEN0121-P3	WES	Yes	2	Rhabdoid	Yes
MEN0121-P4	WES	Yes	2	Rhabdoid	Yes
MEN0122_RBM-P1	WES	Yes	2	Rhabdoid	No
MEN0122_RBM-P2	WES	Yes	2	Rhabdoid	Yes
MEN0122_RBM-P3	WES	Yes	2	Rhabdoid	Yes
MEN0122_RBM-P4	WES	Yes	2	Rhabdoid	Yes
MEN0122_RBM-P5	WES	Yes	2	Rhabdoid	Yes
MG-002-tumor	Targeted	Yes	2	-	N/A
MG-004-tumor	Targeted	No	1	Meningiothelial	No
MG-005-tumor	Targeted	No	2	Atypical	No
MG-014-tumor	Targeted	No	1	Transitional	No
MG-017-tumor	Targeted	Yes	2	Atypical	Yes
MG-018-tumor	Targeted	No	2	Atypical	Yes
MG-023-tumor	Targeted	No	2	-	Yes
MG-024-tumor	Targeted	No	2	Atypcal	No
MG-026-tumor	Targeted	Yes	2	Atypical	Yes
MG-027-tumor	Targeted	No	2	Atypical	Yes
MG-033-tumor	Targeted	No	1	Meningothelial	No
MG-038-tumor	Targeted	No	1	Angiomatous	No
MG-039-tumor	Targeted	No	2	Atypical	N/A
MG-041-tumor	Targeted	No	1	Secretory	No
MG-042-tumor	Targeted	No	1	Meningothelial	No
MG-043-tumor	Targeted	No	2	Atypical	No
MG-044-tumor	Targeted	Yes	2	Atypical	No
MG-045-tumor	Targeted	Yes	2	-	No
MG-050-tumor	Targeted	No	1	Meningothelial	No
MG-054-tumor	Targeted	No	1	Transitional	No
MG-057-tumor	Targeted	No	1	Meningothelial	No
MG-060-tumor	Targeted	No	1	Secretory	No
MG-061-tumor	Targeted	No	1	Transitional	Yes
MG-062-tumor	Targeted	No	2	Atypical	Yes
MG-063-tumor	Targeted	No	2	Atypical	Yes
MG-065-tumor	Targeted	No	1	Transitional	No
MG-066-tumor	Targeted	No	1	Meningothelial	No
MG-067-tumor	Targeted	No	2	-	Yes
MG-070-tumor	Targeted	No	1	Meningothelial	No
MG-071-tumor	Targeted	No	2	Atypical	No
MG-072-tumor	Targeted	No	1	Fibroblastic	Yes
MG-073-tumor	Targeted	No	2	Atypical	Yes
MG-074-tumor	Targeted	No	1	Secretory	No
MG-075-tumor	Targeted	No	1	Meningothelial	No
MG-076-tumor	Targeted	No	1	Transitional	No
MG-077-tumor	Targeted	No	1	Meningothelial	No
MG-078-tumor	Targeted	No	1	Transitional	No
MG-081-tumor	Targeted	No	1	Fibroblastic	No
MG-083-tumor	Targeted	No	2	Atypical	No
MG-085-tumor	Targeted	No	2	-	No
MG-086-tumor	Targeted	No	1	Transitional	No
MG-087-tumor	Targeted	No	1	Angiomatous	No
MG-089-tumor	Targeted	No	1	Meningiothelial	No
MG-091-tumor	Targeted	No	1	Fibroblastic	No
MG-092-tumor	Targeted	No	2	-	No
MG-094-tumor	Targeted	No	1	Fibroblastic	No
MG-095-tumor	Targeted	No	2	Atypical	Yes
MG-097-tumor	Targeted	No	1	Transitional	No
MG-099-tumor	Targeted	No	1	Fibroblastic	No
MG-100-tumor	Targeted	No	1	Meningothelial	No
MG-101-tumor	Targeted	No	1	Transitional	No
MG-103-tumor	Targeted	No	1	Meningothelial	No
MG-104-tumor	Targeted	No	1	Meningothelial	No
MG-105-tumor	Targeted	No	1	Meningothelial	No
MG-107-tumor	Targeted	No	1	Meningothelial	No
MG-109-tumor	Targeted	No	2	-	No
MG-111-tumor	Targeted	No	1	Transitional	No
MG-112-tumor	Targeted	No	1	Meningothelial	No
MG-113-tumor	Targeted	No	1	Meningothelial	No
MG-114-tumor	Targeted	No	2	Atypical	No
MG-116-tumor	Targeted	No	1	Angiomatous	No
MG-117-tumor	Targeted	No	1	Angiomatous	No
MG-118-tumor	Targeted	No	1	Transitional	No
MG-120-tumor	Targeted	No	1	Transitional	No
MG-121-tumor	Targeted	No	2	-	No
MG-124-tumor	Targeted	No	1	Meningothelial	No
MG-125-tumor	Targeted	No	1	Transitional	No
MG-133-tumor	Targeted	Yes	2	Atypical	No
MG-135-tumor	Targeted	No	1	Transitional	No
MG-138-tumor	Targeted	No	1	Meningothelial	N/A
MG-142-tumor	Targeted	No	1	Meningothelial	No
MG-144-tumor	Targeted	No	2	Atypical	No
MG-145-tumor	Targeted	No	2	Atypical	No
MG-146-tumor	Targeted	No	1	Transitional	No
MG-147-tumor	Targeted	No	2	Atypical	Yes
MG-148-tumor	Targeted	Yes	2	-	No
MG-149-tumor	Targeted	No	3	Anaplastic	Yes
MG-150-tumor	Targeted	No	1	Angiomatous	No
MG-156-tumor	Targeted	No	2	Chordoid	No
MG-157-tumor	Targeted	No	2	Chordoid	No
MG-159-tumor	Targeted	Yes	2	Atypical	Yes
MG-160-tumor	Targeted	No	1	Fibroblastic	No
MG-162-tumor	Targeted	No	2	Atypical, with angiomatous features	No
MG-167-tumor	Targeted	No	3	Atypical	No
MG-168-tumor	Targeted	No	2	Atypical	No
MG-169-tumor	Targeted	No	1	Meningothelial	No
MG-171-tumor	Targeted	No	1	Transitional	No
MG-172-tumor	Targeted	No	1	Transitional	No
MG-173-tumor	Targeted	No	2	Atypical	No
MG-174-tumor	Targeted	No	1	Meningothelial	No
MG-175-tumor	Targeted	No	1	Transitional	No
MG-176-tumor	Targeted	No	1	Meningothelial	Yes
MG-177-tumor	Targeted	No	1	Meningothelial	No
MG-185-tumor	Targeted	No	1	Angiomatous	No
MG-186-tumor	Targeted	No	1	Angiomatous	No
MG-187-tumor	Targeted	No	2	Atypical	No
MG-188-tumor	Targeted	No	2	Chordoid	No
MG-189-tumor	Targeted	No	2	Chordoid	No
MG-190-tumor	Targeted	No	2	Atypical	No
MG-191-tumor	Targeted	No	2	Atypical	No
MG-192-tumor	Targeted	No	2	Atypical	No
MG-194-tumor	Targeted	No	2	Atypical	No
MG-195-tumor	Targeted	No	2	Atypical	No
MG-196-tumor	Targeted	No	2	Atypical	No
MG-197-tumor	Targeted	No	2	Atypical	No
MG-198-tumor	Targeted	No	2	Atypical	No
MG-201-tumor	Targeted	No	2	Atypical	No
MG-203-tumor	Targeted	Yes	2	Atypical	No
MG-204-tumor	Targeted	No	2	Atypical	Yes
MG-205-tumor	Targeted	No	2	Atypical	No
MG-206-tumor	Targeted	No	2	Clear Cell Features	No
MG-207-tumor	Targeted	No	2	Atypical	Yes
MG-208-tumor	Targeted	No	2	Chordoid	No
MG-209-tumor	Targeted	No	2	Atypical	No
MG-213-tumor	Targeted	No	2	Atypical	No
MG-215-tumor	Targeted	No	2	Atypical	No
MG-216-tumor	Targeted	No	2	Atypical	No
MG-217-tumor	Targeted	No	2	Atypical	Yes
MG-218-tumor	Targeted	No	2	Atypical	No
MG-219-tumor	Targeted	No	2	Chordoid	No
MG-222-tumor	Targeted	No	2	Atypical	No
MG-223-tumor	Targeted	No	2	Atypical	No
MG-225-tumor	Targeted	No	1	Transitional	No
MG-226-tumor	Targeted	Yes	2	Clear Cell Features	No
MG-227-tumor	Targeted	No	2	Atypical	No
MG-228-tumor	Targeted	No	1	meningiothelial	No
MG-229-tumor	Targeted	No	1	Fibroblastic	No
MG-230-tumor	Targeted	No	1	Transitional	No
MG-233-tumor	Targeted	No	2	-	No
MG-244-tumor	Targeted	No	1	Transitional	Yes
MG-245-tumor	Targeted	No	1	Transitional	No
MG-246-tumor	Targeted	No	1	Transitional	No
MG-247-tumor	Targeted	No	1	Fibroblastic	No
MG-249-tumor	Targeted	No	1	Transitional	No
MG-250-tumor	Targeted	No	2	Atypical	No
MG-252-tumor	Targeted	No	1	Transitional	No
MG-257-tumor	Targeted	No	1	Fibroblastic	No
MG-264-tumor	Targeted	No	2	Atypical	N/A
MG-265-tumor	Targeted	No	2	Atypical, with angiomatous features	N/A
MG-266-tumor	Targeted	No	2	Atypical	N/A
MG-269-tumor	Targeted	No	2	Atypical	N/A
MG-270-tumor	Targeted	No	2	Atypical	N/A
MG-272-tumor	Targeted	No	2	Atypical	N/A
MG-273-tumor	Targeted	No	3	Anaplastic	N/A
MG-275-tumor	Targeted	No	3	Anaplastic	N/A
