# Supplementary material for: Genomic landscape of high-grade meningiomas
Source: NPJ Genom Med. 2017 Apr 26;2:15. doi: 10.1038/s41525-017-0014-7 (PMC5506858; doi:10.1038/s41525-017-0014-7)
Supplement: Supplementary file 4 — Supplementary Table 3 [file 41525_2017_14_MOESM4_ESM.xlsx]

## Sheet: validation_list
Gene name
ABL1
ACAN
ADAMTS7
AGGF1
AKT1
ALPK2
ANAPC2
ANKAR
ANKRD49
AP3S1
APC
APOBR
ARHGEF12
ARHGEF28
ARID1A
ARID1B
ARID2
ARID4B
ATP6V1C2
ATRX
ATXN1
Bap1
BBS2
BRCA2
BRD7
CACNA1E
CADM1
CAST
CBL
CCDC30
CCNB1
CCNT1
CDC27
CDK1
CDKN1A
CDKN2A
CDKN2B
CDKN2C
CHD2
CHEK2
CLOCK
COBL
COG6
COQ6
CRIPAK
CSMD3
CTNNA1
CTNNB1
CTNND2
DDR1
DDR2
DLC1
DMD
EGFR
ERBB2
ERBB3
ESRP1
FAT1
FBXL3
FBXW10
FCER1A
FGFR3
FLG2
FOXP2
FRG1B
FUBP1
GAB2
GAGE2D
GLTSCR1
GNL3
GOLGA8R
GOLGB1
HAX1
HELZ2
HSPH1
KCNA5
KDM4E
KDM5C
KDM6A
KDM6B
KLF1
KLF4
KLF7
LRP1B
LRP2
LRRIQ3
LZTR1
MAML3
MAP3K1
MEGF8
MET
MKI67
MLL
MLL2
MLL3
MLLT3
MTOR
MYB
MYBL1
MYL1
NBEA
NDRG2
NEGR1
NF1
NF2
NFKBIZ
NOTCH1
NOTCH2
NRG1
NUP155
OPA1
PAF1
PAK1
PASD1
PBRM1
PCDHGC5
PEX1
PIK3C2B
PIK3CA
PLAT
POLR2B
POTEC
PPP1R3F
PRAME
PRAMEF4
PRB2
PRDM2
PRDM9
PREX2
PRG4
PRKAR1A
PRSS1
PTEN
PTPN13
RABEP1
RAG1
RAPGEF4
RGPD3
RICTOR
RIPK3
ROS1
SACS
SCN9A
SLCO1B3
SLTM
SMARCA2
SMARCA4
SMARCB1
SMARCE1
SMO
STK19
SUFU
SVEP1
TAB3
TBC1D31
TERT
Tert-promotor chr5:1295162-1295400
THOC2
TKTL1
TMCC1
TMEM63A
TMIGD1
TNN
TPTE
TRAF7
TSC1
TSC2
TUBB8
UNC13D
VHL
WNK1
WNT1
XPC
YAP1
ZAN
ZFR
TP53
