# Supplementary material for: Genomic landscape of high-grade meningiomas
Source: NPJ Genom Med. 2017 Apr 26;2:15. doi: 10.1038/s41525-017-0014-7 (PMC5506858; doi:10.1038/s41525-017-0014-7)
Supplement: Supplementary file 7 — Supplementary Table 6 and 7 [file 41525_2017_14_MOESM7_ESM.xlsx]

## Sheet: Supplementary Table 6
Sample name	Sequencing modality	Pathologic Grade	Histologic Subtype	Recurrent?	Prior adjuvant radiation?
MEN0030-P0	WES	2	Rhabdoid	Yes	Yes
MEN0030-P1	WES	3	Rhabdoid	Yes	Yes
MEN0042-P0	WES	2	Atypical, with clear cell features	No	No
MEN0042G-P1	WGS	2	Atypical	Yes	No
MEN0042-P2	WES	2	Atypical, with rhabdoid and clear cell features	Yes	Yes
MEN0045-P0	WES	1	Transitional	Yes	Yes
MEN0045-P1	WES	1	Transitional	Yes	Yes
MEN0045-P2	WES	2	Atypical	Yes	Yes
MEN0045-P3	WES	2	Atypical	Yes	Yes
MEN0045-P4	WES	1	Atypical	Yes	Yes
MEN0048G-P1	WGS	3	Anaplastic	Yes	Yes
MEN0048-P0	WES	3	Anaplastic	Yes	Yes
MEN0048-P2	WES	3	Anaplastic	Yes	Yes
MEN0048-P3	WES	3	Anaplastic	Yes	Yes
MEN0093G-P2	WGS	1	-	Yes	Yes
MEN0093-P0	WES	1	-	No	No
MEN0093-P1	WES	1	Meningothelial	Yes	Yes
MEN0093-P4	WES	3	Anaplastic	Yes	Yes
MEN0097-P	WES	3	Anaplastic	No	No
MEN0097-P1	WES	1	Meningothelial-like features	No	No
MEN0097-P2	WES	2	Atypical-like features	No	No
MEN0097-P3	WES	3	Anaplastic	No	No
MEN0101-P0	WES	2	Atypical	No	No
MEN0101-P1	WES	2	Atypical, with clear cell features	Yes	Yes
MEN0118-P0	WES	1	-	No	No
MEN0118-P1	WES	2	Clear cell	Yes	No
MEN0119-P0	WES	2	Atypical	No	No
MEN0119-P1	WES	2	Atypical	Yes	Yes
MEN0120-P	WES	2	Atypical	No	No
MEN0120-P1	WES	2	Lung metastasis of Atypical Rhabdoid meningioma	Yes	No
MEN0121-P1	WES	2	Rhabdoid	No	No
MEN0121-P2	WES	2	Rhabdoid	Yes	Yes
MEN0121-P3	WES	2	Rhabdoid	Yes	Yes
MEN0121-P4	WES	2	Rhabdoid	Yes	Yes
MEN0122-P1	WES	2	Rhabdoid	No	No
MEN0122-P2	WES	2	Rhabdoid	Yes	Yes
MEN0122-P3	WES	2	Rhabdoid	Yes	Yes
MEN0122-P4	WES	2	Rhabdoid	Yes	Yes
MEN0122-P5	WES	2	Rhabdoid	Yes	Yes

## Sheet: Supplementary Table 7
Hugo_Symbol	i_tumor_f	Tumor_Sample_Barcode	Variant_Classification	Start_position	validated	identified in	validated in	driver
NF2	0.29	MEN0019-pair	Frame_Shift_Del	30050677	Yes	WGS/WES	Clinical	Yes
FRG1B	0.05	MEN0025G-P	Frame_Shift_Ins	29625899	No	WGS/WES	Targeted	No
PRDM9	0.138889	MEN0025G-P	Missense_Mutation	23527721	No	WGS/WES	Targeted	No
NF2	0.34	MEN0045-P3	Frame_Shift_Del	30067836	Yes	WGS/WES	Clinical	Yes
FRG1B	0.06	MEN0092-P	Frame_Shift_Ins	29625899	No	WGS/WES	Targeted	No
PAF1	0.127273	MEN0092-P	Missense_Mutation	39880295	No	WGS/WES	Targeted	No
SCN9A	0.416667	MEN0092-P	Missense_Mutation	167138287	No	WGS/WES	Targeted	No
KLF7	0.483333	MEN0092-P	Missense_Mutation	207988551	No	WGS/WES	Targeted	No
SMARCA4	0.32	MEN0092-P	Missense_Mutation	11132465	No	WGS/WES	Targeted	No
FBXL3	0.736842	MEN0092-P	Missense_Mutation	77595741	Yes	WGS/WES	Targeted	No
MAML3	0.333333	MEN0092-P	Missense_Mutation	140640790	No	WGS/WES	Targeted	No
POTEC	0.074627	MEN0092-P	Missense_Mutation	14513764	No	WGS/WES	Targeted	No
RAPGEF4	0.076923	MEN0092-P	Missense_Mutation	173901401	No	WGS/WES	Targeted	No
ANAPC2	0.219178	MEN0092-P	Missense_Mutation	140082048	No	WGS/WES	Targeted	No
ARID4B	0.095057	MEN0092-P	Missense_Mutation	235345598	No	WGS/WES	Targeted	No
MEGF8	0.454545	MEN0092-P	Missense_Mutation	42866331	No	WGS/WES	Targeted	No
SVEP1	0.222222	MEN0092-P	Missense_Mutation	113173903	No	WGS/WES	Targeted	No
HELZ2	0.083333	MEN0092-P	Splice_Site	62192051	No	WGS/WES	Targeted	No
CDKN2C	0.758621	MEN0092-P	Missense_Mutation	51436090	No	WGS/WES	Targeted	No
RICTOR	0.033981	MEN0092-P	Nonsense_Mutation	38950238	No	WGS/WES	Targeted	No
RICTOR	0.252964	MEN0092-P	Missense_Mutation	38950324	No	WGS/WES	Targeted	No
ARHGEF28	0.333333	MEN0092-P	Missense_Mutation	73069856	No	WGS/WES	Targeted	No
NF2	0.677419	MEN0092-P	Splice_Site	30032867	Yes	WGS/WES	targeted	Yes
FCER1A	0.128205	MEN0099-P	Missense_Mutation	159277630	Yes	WGS/WES	Targeted	No
COBL	0.117647	MEN0099-P	Nonsense_Mutation	51111273	No	WGS/WES	Targeted	No
FRG1B	0.037594	MEN0099-P	Missense_Mutation	29628243	No	WGS/WES	Targeted	No
NF2	0.74	MEN0099-P	Frame_Shift_Del	30054189	Yes	WGS/WES	targeted	Yes
GOLGB1	0.27	MEN0100-P	Frame_Shift_Del	121417223	Yes	WGS/WES	Targeted	No
PTEN	0.194444	MEN0100-P	Nonsense_Mutation	89685283	Yes	WGS/WES	Targeted	No
POTEC	0.026738	MEN0100-P	Missense_Mutation	14513675	No	WGS/WES	Targeted	No
NF2	0.53	MEN0102	Frame_Shift_Del	30067844	Yes	WGS/WES	targeted	Yes
BRD7	0.05	MEN0102-P	Frame_Shift_Del	50368678	No	WGS/WES	Targeted	No
GAGE2D	0.71	MEN0102-P	In_Frame_Ins	49208295	No	WGS/WES	Targeted	No
TBC1D31	0.509259	MEN0102-P	Missense_Mutation	124132401	No	WGS/WES	Targeted	No
BRCA2	0.505051	MEN0102-P	Missense_Mutation	32911929	Yes	WGS/WES	Targeted	No
CHEK2	0.160714	MEN0102-P	Missense_Mutation	29091840	No	WGS/WES	Targeted	No
NOTCH2	0.48	MEN0102-P	Missense_Mutation	120469147	No	WGS/WES	Targeted	No
PRB2	0.04	MEN0103-P	In_Frame_Del	11546506	No	WGS/WES	Targeted	No
CHD2	0.133333	MEN0103-P	Splice_Site	93524688	Yes	WGS/WES	Targeted	No
SUFU	0.382979	MEN0103-P	Nonsense_Mutation	104375134	Yes	WGS/WES	Targeted	No
PRDM2	0.545455	MEN0104-P	Missense_Mutation	14075965	No	WGS/WES	Targeted	No
CHEK2	0.034483	MEN0104-P	Missense_Mutation	29091840	No	WGS/WES	Targeted	No
PTPN13	0.071429	MEN0105-P	Missense_Mutation	87643406	No	WGS/WES	Targeted	No
POLR2B	0.125	MEN0105-P	Missense_Mutation	57887119	Yes	WGS/WES	Targeted	No
PAF1	0.25974	MEN0105-P	Missense_Mutation	39879048	No	WGS/WES	Targeted	No
NF2	0.224138	MEN0108-P	Nonsense_Mutation	30032818	Yes	WGS/WES	Clinical	Yes
NF2	0.190476	MEN0111-P	Missense_Mutation	30054233	Yes	WGS/WES	Clinical	Yes
RAPGEF4	0.43	MEN0119-P1	Frame_Shift_Del	173898665	Yes	WGS/WES	Targeted	No
PRB2	0.01	MEN0119-P1	In_Frame_Del	11546506	No	WGS/WES	Targeted	No
FRG1B	0.038217	MEN0119-P1	Missense_Mutation	29628245	No	WGS/WES	Targeted	No
FBXL3	0.288288	MEN0119-P1	Missense_Mutation	77592829	Yes	WGS/WES	Targeted	No
NF2	0.714286	MEN0119-P1	Nonsense_Mutation	30069417	Yes	WGS/WES	targeted	Yes
AKT1	0.330769	MG-077	Missense_Mutation	105246551	Yes	Targeted	Clinical	Yes
NF2	0.34	MG-081	Frame_Shift_Del	30070841	Yes	Targeted	Clinical	Yes
AKT1	0.40678	MG-089	Missense_Mutation	105246551	Yes	Targeted	Clinical	Yes
PIK3CA	0.34359	MG-107	Missense_Mutation	178952085	Yes	Targeted	Clinical	Yes
PIK3CA	0.37	MG-124	Frame_Shift_Del	178916938	Yes	Targeted	Clinical	Yes
SMO	0.2	MG-125	Missense_Mutation	128846398	Yes	Targeted	Clinical	Yes
ARID1A	0.07	MG-125-tumor	Frame_Shift_Ins	27058043	No	Targeted	Clinical	No
KMT2D	0.4	MG-149-tumor	Missense_Mutation	49421811	Yes	Targeted	Clinical	No
DMD	0.156716	MG-149-tumor	Missense_Mutation	32583850	Yes	Targeted	Clinical	No
KMT2D	0.363636	MG-149-tumor	Missense_Mutation	49434018	No	Targeted	Clinical	No
ROS1	0.375	MG-157-tumor	Missense_Mutation	117683861	No	Targeted	Clinical	No
ROS1	0.375	MG-157-tumor	Missense_Mutation	117683861	No	Targeted	Clinical	No
NF2	0.6	MG-167	Splice_Site	30038272	No	WGS/WES	Clinical	Yes
NF2	0.24	MG-227	Frame_Shift_Del	30000038	Yes	Targeted	Clinical	Yes
NOTCH1	0.513158	MG-227-tumor	Missense_Mutation	139399278	Yes	Targeted	Clinical	No
NF2	0.28	MG-229	Nonsense_Mutation	30069430	Yes	Targeted	Clinical	Yes
AKT1	0.270588	MG-230	Missense_Mutation	105246551	Yes	Targeted	Clinical	Yes
ARID1A	0.514184	MG-230-tumor	Missense_Mutation	27107159	Yes	Targeted	Clinical	No
PIK3CA	0.28125	MG-248	Missense_Mutation	178928079	Yes	Targeted	Clinical	Yes
MAP3K1	0.05	MG-248-tumor	Frame_Shift_Ins	56176950	No	Targeted	Clinical	No
PBRM1	0.235294	MG-255-tumor	Missense_Mutation	52643689	No	Targeted	Clinical	No
NF1	0.230769	MG-255-tumor	Missense_Mutation	29560074	No	Targeted	Clinical	No
NF2	0.53	MG-258	Frame_Shift_Del	30057253	Yes	Targeted	Clinical	Yes
KMT2D	0.454545	MG-258-tumor	Missense_Mutation	49424777	No	Targeted	Clinical	No
NF2	0.8	MG-266	Splice_Site	30070931	Yes	Targeted	Clinical	Yes
NF1	0.079602	MG-266-tumor	Missense_Mutation	29556953	No	Targeted	Clinical	No
NF2	0.70297	MG-273	Nonsense_Mutation	30038223	Yes	Targeted	Clinical	Yes
CTNNB1	0.437995	MG-273-tumor	Missense_Mutation	41266889	Yes	Targeted	Clinical	No
EGFR	0.542308	MG-273-tumor	Missense_Mutation	55227947	Yes	Targeted	Clinical	No
ARID2	0.454545	MG-65-tumor	Missense_Mutation	46254670	Yes	Targeted	Clinical	No
BRCA2	0.492958	MG-81-tumor	Missense_Mutation	32914664	Yes	Targeted	Clinical	No
